# Supplementary material for: Global Transcriptional Profiles of the Copper Responses in the Cyanobacterium Synechocystis sp. PCC 6803
Source: PLoS One. 2014 Sep 30;9(9):e108912. doi: 10.1371/journal.pone.0108912 (PMC4182526; doi:10.1371/journal.pone.0108912)
Supplement: Table S1 — List of differentially expressed genes in low copper treatment in Synechocystis sp. PCC 6803. (XLSX) [file pone.0108912.s009.xlsx]

## Sheet: Hoja1
Table S1. List of differentially expressed genes in low copper treatment in Synechocystis sp. PCC 6803.
orf	Gene name	Functional general category	Functional category	Description	Expresion ratio	P-value
sll0784	merR	Amino acid biosynthesis	Glutamate family / Nitrogen assimilation	nitrilase	3.69665	0.00475039
slr0938		Cell envelope	Murein sacculus and peptidoglycan	probable UDP-N-acetylmuramyl tripeptide synthetase	3.18287	0.00481862
slr1622	ppa, ipyR	Central intermediary metabolism	Phosphorus compounds	soluble inorganic pyrophosphatase	3.81962	0.000238236
slr1124	gpmB	Energy metabolism	Glycolysis	phosphoglycerate mutase	4.38106	0.000231584
sll0199	petE	Photosynthesis and respiration	Soluble electron carriers	plastocyanin	23.923	9.62e-08
slr1123	gmk, spoR	Purines, pyrimidines, nucleosides, and nucleotides	Purine ribonucleotide biosynthesis	guanylate kinase	3.8484	0.00250682
sll0789	copR	Regulatory functions		two-component response regulator OmpR subfamily	39.4636	7.05e-07
sll1408	pcrR	Regulatory functions		transcriptional regulator	2.8511	0.00666151
slr1204	htrA	Translation	Degradation of proteins, peptides, and glycopeptides	protease	5.28245	0.00178837
slr0156	clpB2	Translation	Degradation of proteins, peptides, and glycopeptides	ClpB protein	3.43368	0.00263819
slr2131	acrF	Transport and binding proteins		RND multidrug efflux transporter	3.66172	0.00560919
slr0521		Unknown		unknown protein	3.19054	0.00387692
slr0909		Unknown		unknown protein	2.93435	0.00939112
sll0788	copM	Hypothetical		hypothetical protein	52.6334	5.67e-08
ssr2551		Hypothetical		hypothetical protein	6.1077	0.00899105
sll1118		Hypothetical		hypothetical protein	3.98906	0.0021478
ssr3588		Hypothetical		hypothetical protein	4.26738	0.00488309
orf	Gene name	Functional general category	Functional category	Description	Expresion ratio	P-value
ssr2786		Cellular processes	Detoxification	antitoxin ChpI homolog	0.215812	0.00303695
slr0301	ppsA	Energy metabolism	Pyruvate and acetyl-CoA metabolism	phosphoenolpyruvate synthase	0.271108	0.00263819
sll0741	nifJ	Photosynthesis and respiration	Soluble electron carriers	pyruvate flavodoxin oxidoreductase	0.169847	0.00182863
slr0474	rcp1	Regulatory functions		two-component response regulator CheY subfamily, regulator for phytochrome 1 (Cph1)	0.291635	0.00238783
slr1115		Other categories	Other	probable methyltransferase	0.336696	0.00903861
sll1223	hoxU	Other categories	Hydrogenase	diaphorase subunit of the bidirectional hydrogenase	0.29111	0.0064194
sll0024		Unknown		unknown protein	0.329713	0.00425842
sll1086		Unknown		unknown protein	0.329046	0.00145339
slr0601		Unknown		unknown protein	0.327422	0.000932446
slr0602		Unknown		unknown protein	0.324042	0.00158322
sll1268		Unknown		unknown protein	0.317533	0.00182863
ssl2996		Unknown		unknown protein	0.284277	0.00178837
ssr2912		Unknown		unknown protein	0.270833	0.00422095
ssl3769		Unknown		unknown protein	0.259537	0.00238783
ssr2848		Unknown		unknown protein	0.235711	0.00042738
ssr2787		Unknown		unknown protein	0.223152	0.000123969
ssl1552		Unknown		unknown protein	0.201237	0.00300223
slr1668		Unknown		periplasmic protein, function unknown (target gene of sycrp1)	0.353682	0.00487906
slr0373		Hypothetical		hypothetical protein	0.303524	0.00238783
slr1917		Hypothetical		hypothetical protein	0.29956	0.000676473
slr1704		Hypothetical		hypothetical protein	0.299219	0.00425842
ssr2066		Hypothetical		hypothetical protein	0.295909	0.0027033
slr1770		Hypothetical		hypothetical protein	0.291511	0.00139608
slr0147		Hypothetical		hypothetical protein	0.261124	0.00425842
slr0374		Hypothetical		hypothetical protein	0.25904	0.00322078
slr0149		Hypothetical		hypothetical protein	0.238848	0.00903861
slr0148		Hypothetical		hypothetical protein	0.217473	0.00238783
sll0742		Hypothetical		hypothetical protein	0.209705	0.00353628
slr0376		Hypothetical		hypothetical protein	0.208755	0.000350412
