# Supplementary material for: Global Transcriptional Profiles of the Copper Responses in the Cyanobacterium Synechocystis sp. PCC 6803
Source: PLoS One. 2014 Sep 30;9(9):e108912. doi: 10.1371/journal.pone.0108912 (PMC4182526; doi:10.1371/journal.pone.0108912)
Supplement: Table S2 — GSEA analysis for low copper treatment. (XLSX) [file pone.0108912.s010.xlsx]

## Sheet: Hoja1
Table S2.GSEA analysis for low copper. Gene sets and functional categories were taken from the Cyanobase, KEEG pathways and our home made hand accurate. Only results for those categories which were significantly affected (NOM p-val < 0.05 and FDR q-val < 0.2) are shown. FDR: False discovery rate.
Low_Cu
Gene Set annotation Cyanobase
Down regulated
NAME	SIZE	ES	NES	NOM p-val	FDR q-val	FWER p-val
H7-PHOTOSYSTEM II	28	0.570186	1.90368	0.00117343	0.0145392	0.0373
Up regulated
NAME	SIZE	ES	NES	NOM p-val	FDR q-val	FWER p-val
M5-RIBOSOMAL PROTEINS: SYNTHESIS AND MODIFICATION	63	-0.613994	-2.2882	0	0	0
TRANSLATION	168	-0.506863	-2.22295	0	0	0
M1-AMINOACYL TRNA SYNTHETASES AND TRNA MODIFICATION	43	-0.593002	-2.03458	0.000172028	0.00163569	0.0042
H1-ATP SYNTHASE	10	-0.749572	-1.81587	0.00423339	0.0308715	0.0987
B3-COBALAMIN, HEME, PHYCOBILIN AND PORPHYRIN	47	-0.498919	-1.76054	0.003228	0.0465985	0.1781
ENERGY METABOLISM	93	-0.430264	-1.72191	0.000635021	0.0577654	0.253
A6-SERINE FAMILY / SULFUR ASSIMILATION	9	-0.657358	-1.55066	0.0499338	0.219045	0.7293
F12-SUGARS	20	-0.537178	-1.54989	0.0376658	0.192897	0.7313
GoSlim
Down regulated
Up regulated
NAME	SIZE	ES	NES	NOM p-val	FDR q-val	FWER p-val
TRANSLATION (GO:0006412)	94	-0.591796	-2.36393	0	0	0
RIBOSOME (GO:0005840)	60	-0.623443	-2.30034	0	0	0
STRUCTURAL CONSTITUENT OF RIBOSOME (GO:0003735)	61	-0.610057	-2.2574	0	3.66e-05	0.0001
INTRACELLULAR (GO:0005622)	140	-0.439069	-1.8633	0	0.0409256	0.1411
FATTY ACID BIOSYNTHETIC PROCESS (GO:0006633)	12	-0.72667	-1.84258	0.00459643	0.0428059	0.1794
PROTON-TRANSPORTING TWO-SECTOR ATPASE COMPLEX (GO:0016469)	9	-0.774803	-1.80962	0.00360258	0.0566004	0.2687
CHLOROPHYLL BIOSYNTHETIC PROCESS (GO:0015995)	15	-0.651827	-1.76034	0.00784314	0.0905788	0.4426
AMINOACYL-TRNA LIGASE ACTIVITY (GO:0004812)	20	-0.605277	-1.7561	0.00703336	0.0830314	0.4564
TRNA AMINOACYLATION FOR PROTEIN TRANSLATION (GO:0006418)	20	-0.605277	-1.74592	0.00775334	0.0831872	0.4964
ATP SYNTHESIS COUPLED PROTON TRANSPORT (GO:0015986)	8	-0.769592	-1.73676	0.00895021	0.0830869	0.533
LARGE RIBOSOMAL SUBUNIT (GO:0015934)	6	-0.821522	-1.72403	0.00729227	0.0869006	0.583
SMALL RIBOSOMAL SUBUNIT (GO:0015935)	8	-0.744182	-1.67935	0.0154706	0.126119	0.7531
HYDROGEN ION TRANSPORTING ATP SYNTHASE ACTIVITY, ROTATIONAL MECHANISM (GO0046933)"	7	-0.759297	-1.66229	0.017264	0.138055	0.8105
LIPID METABOLIC PROCESS (GO:0006629)	11	-0.671744	-1.65672	0.0171999	0.134999	0.8256
HYDROGEN ION TRANSPORTING ATPASE ACTIVITY, ROTATIONAL MECHANISM (GO0046961)"	7	-0.759297	-1.65042	0.0153732	0.133499	0.8434
NUCLEOTIDE BINDING (GO:0000166)	115	-0.396439	-1.63917	0.00188887	0.139082	0.8725
CHROMOSOME (GO:0005694)	8	-0.721727	-1.63132	0.0210507	0.140579	0.89
CYTOPLASM (GO:0005737)	89	-0.403805	-1.60231	0.0069422	0.17158	0.944
COBALAMIN BIOSYNTHETIC PROCESS (GO:0009236)	30	-0.503379	-1.60176	0.0216976	0.163307	0.9449
BIOSYNTHETIC PROCESS (GO:0009058)	72	-0.417557	-1.59041	0.00969775	0.170684	0.9587
TRANSFERASE ACTIVITY, TRANSFERRING NITROGENOUS GROUPS (GO0016769)"	8	-0.692246	-1.57458	0.0405657	0.184974	0.9735
PYRIDOXAL PHOSPHATE BINDING (GO:0030170)	32	-0.482958	-1.56754	0.029463	0.18696	0.9778
MAGNESIUM ION BINDING (GO:0000287)	13	-0.601324	-1.55451	0.0412183	0.19733	0.9844
RNA BINDING (GO:0003723)	47	-0.440257	-1.55026	0.0193668	0.195426	0.9857
METAL ION TRANSMEMBRANE TRANSPORTER ACTIVITY (GO:0046873)	6	-0.748625	-1.54535	0.0408399	0.194823	0.9877
Hand accurate
Down regulated
NAME	SIZE	ES	NES	NOM p-val	FDR q-val	FWER p-val
INDUCED_GSE3703_H2O2_CHAUVAT	291	0.55521	2.82887	0	0	0
INDUCED_KEGG_HIHARA_DCMU20	466	0.493187	2.63318	0	0	0
HIHARAY&IKEUCHI_GROUP_III_DCMU&DBMIB	45	0.696016	2.6191	0	0	0
REPRESSED_KEGG_HIHARA_HL_15H	100	0.516012	2.25228	0	4.25e-05	0.0001
INDUCED_KEGG_HIHARA_DCMU300	295	0.424955	2.16354	0	0.000228	0.0007
INDUCED_KEGG_HIHARA_DBMIB300	417	0.402057	2.12443	0	0.000353	0.0013
REPRESSED_KEGG_HIHARA_HL_1H	89	0.458537	1.95706	0	0.00371893	0.0149
HIHARAY&IKEUCHI_GROUP_1I_DCMU_DBMIB	11	0.734404	1.91186	0.00196207	0.00593107	0.0272
REPRESSED_KEGG_HIHARA_HL_15MIN	157	0.402077	1.89524	0	0.00634483	0.0324
HIK33_DEPENDENT_H2O2	22	0.575767	1.81161	0.0043379	0.0134454	0.0753
INDUCED_2 CD_300MIN	216	0.364946	1.79919	0	0.0141255	0.0866
REPRESSED_GSE1695_INORGANIC CARBON LIMITATION_1H	276	0.34607	1.75227	0	0.0206694	0.1342
INDUCED_2 CD_90MIN	198	0.349177	1.69768	0	0.0310033	0.2089
HL_15MIN_INDUCED	356	0.325775	1.69471	0	0.029701	0.2149
LIMMA_H2O2_CHAUVAT	227	0.339537	1.68222	0	0.0306998	0.2349
INDUCED_KEGG_SHOUMSKAYA_WT_SALT_STRESS	450	0.315497	1.67773	0	0.0300729	0.2443
HL_1H_INDUCED	441	0.313475	1.65883	0	0.0329247	0.2787
REPRESSED_KEGG_HIHARA_HL_6H	119	0.35291	1.59345	0.000847	0.0514976	0.4153
INDUCED_2_SLL0822(ABRB)	42	0.425901	1.57708	0.0137681	0.0551439	0.4559
INDUCED_2 CD_180MIN	222	0.318026	1.56996	0.000648	0.0553294	0.4746
INDUCED_4_H2O2	76	0.366606	1.53369	0.0112184	0.0682443	0.5648
ATPASAS	19	0.507412	1.53367	0.0431015	0.0651508	0.5648
PEDR_REGULON	8	0.648663	1.53174	0.0582545	0.0631961	0.5704
RRF2_UP	31	0.446841	1.52789	0.0331157	0.0622522	0.5799
SORBITOL_INDUCED_4_WT	52	0.37886	1.46632	0.0309153	0.0903058	0.7324
INDUCED_2 CD_360MIN	204	0.294813	1.44104	0.00414145	0.101817	0.7911
REPRESSED_GSE4613_UV_3H	87	0.332541	1.41655	0.0252924	0.113165	0.837
Up regulated
NAME	SIZE	ES	NES	NOM p-val	FDR q-val	FWER p-val
REPRESSED_V	486	-0.494904	-2.41618	0	0	0
INDUCED_KEGG_HIHARA_HL_15H	177	-0.537771	-2.36826	0	0	0
REPRESSED_GSE3703_H2O2_CHAUVAT	289	-0.505698	-2.35482	0	0	0
INDUCED_KEGG_HIHARA_HL_6H	96	-0.541626	-2.17843	0	2.93721e-05	0.0002
REPRESSED_KEGG_HIHARA_DBMIB300	438	-0.443136	-2.14987	0	2.34977e-05	0.0002
INDUCED_GSE1695_INORGANIC CARBON LIMITATION_1H	268	-0.459673	-2.13373	0	2.93036e-05	0.0003
REPRESSED_KEGG_HIHARA_DCMU300	191	-0.477186	-2.11329	0	5.86843e-05	0.0007
REPRESSED_2_CD_90MIN	196	-0.461674	-2.05677	0	0.000172213	0.0023
HIHARAY&IKEUCHI_GROUP IV_REPRESSED_DCMU_DBMIB	41	-0.577131	-1.97391	0	0.00063845	0.0096
REPRESSED_KEGG_HIHARA_DBMIB20	425	-0.406742	-1.96755	0	0.000635412	0.0106
REPRESSED_2_4H_NITROGEN_STARVATION	214	-0.432627	-1.95321	0	0.000755152	0.0138
REPRESSED_2_CD_180MIN	282	-0.376106	-1.74663	0	0.00871488	0.1607
HIHARAY&IKEUCHI_GROUP_II_DCMU<DBMIB	42	-0.506569	-1.74583	0.00369624	0.00811269	0.162
INDUCED_GSE1695_INORGANIC CARBON LIMITATION_3H	379	-0.360004	-1.72559	0	0.00929965	0.1967
DELTAHIK34_REPRESSED_3	11	-0.674881	-1.66661	0.0196222	0.0154442	0.3245
REPRESSED_2_CD_300MIN	270	-0.348654	-1.61529	0.000139295	0.0228635	0.4649
INDUCED_SUZUKI_COLD_STRESS_WT	136	-0.380383	-1.60834	0.00122549	0.022836	0.4858
REPRESSED_2_CD_360MIN	275	-0.333036	-1.54956	0.000842342	0.0347965	0.66
REPRESSED_SINGH_LINVSSAT	374	-0.314478	-1.50502	0.000815107	0.0455052	0.7711
OE_HIK34_INDUCED_3	8	-0.661086	-1.49931	0.0652541	0.0450561	0.7851
REPRESSE_OSANAI_NITROGEN	259	-0.318538	-1.46449	0.00336512	0.0551097	0.8609
INDUCED_KEGG_HIHARA_HL_15MIN	237	-0.31969	-1.45723	0.00597695	0.0553768	0.8749
REPRESSED_SULFUR_DEPRIVATION	147	-0.336418	-1.44207	0.0146509	0.0590618	0.9
REPRESSED_SINGH_TEMP	352	-0.297429	-1.41128	0.0035379	0.0695456	0.9398
HL_15MIN_REPRESSED	458	-0.267536	-1.30153	0.017658	0.1326	0.9974
REPRESSED_SINGH_H2O2	324	-0.269338	-1.27167	0.0400985	0.154266	0.9993
SINGH_H2O2_REPRESSED_	324	-0.269338	-1.27017	0.0407857	0.150173	0.9993
