# Supplementary material for: Global Transcriptional Profiles of the Copper Responses in the Cyanobacterium Synechocystis sp. PCC 6803
Source: PLoS One. 2014 Sep 30;9(9):e108912. doi: 10.1371/journal.pone.0108912 (PMC4182526; doi:10.1371/journal.pone.0108912)
Supplement: Table S3 — List of differentially expressed genes in high the copper treatment in Synechocystis sp. PCC 6803. (XLSX) [file pone.0108912.s011.xlsx]

## Sheet: Hoja1
Table S3. List of differentially expressed genes in high copper treatment in Synechocystis sp. PCC 6803.
orf	Gene name	Functional general category	Functional category	Description	Expresion ratio	P-value
sll1112	aroQ	Amino acid biosynthesis	3-dehydroquinate dehydratase	3-dehydroquinate dehydratase (EC 4.2.1.10) (3-dehydroquinase) (Type II DHQase).	4.82382	1.72e-05
sll1470	leuC	Amino acid biosynthesis	3-isopropylmalate dehydratase large subunit	3-isopropylmalate dehydratase large subunit (EC 4.2.1.33) (Isopropylmalate isomerase) (Alpha-IPM isomerase) (IPMI).	3.50843	4.31e-06
slr0077	sufS, nifS	Amino acid biosynthesis	cysteine desulfurase	Probable cysteine desulfurase (EC 2.8.1.7).	14.922	2.36e-08
slr1848	hisD	Amino acid biosynthesis	histidinol dehydrogenase	Histidinol dehydrogenase 1 (EC 1.1.1.23) (HDH 1).	5.59956	0.00105452
slr1653	ama	Amino acid biosynthesis	N-acyl-L-amino acid amidohydrolase	N-acyl-L-amino acid amidohydrolase.	2.87707	0.000676067
slr0652	hisA	Amino acid biosynthesis	phosphorybosilformimino-5-amino- phosphorybosil-4-imidazolecarboxamideisomerase	imidazole-4-carboxamide isomerase (EC 5.3.1.16) (Phosphoribosylformimino-5-aminoimidazole carboxamide ribotide isomerase).	3.20093	1.6e-05
sll1688	thrC	Amino acid biosynthesis	threonine synthase	Threonine synthase.	15.348	4.35e-07
sll0794	coaR, corR, merR, cobH, cbiC	Biosynthesis of cofactors, prosthetic groups, and carriers	cobalt-dependent transcriptional regulator	Mercuric resistance operon regulatory protein; precorrin isomerase.	4.06814	0.00133567
slr1171	gpx1	Biosynthesis of cofactors, prosthetic groups, and carriers	glutathione peroxidase-like NADPH peroxidase,glutathione peroxidase	Putative glutathione peroxidase (EC 1.11.1.9).	6.3223	9.27e-07
slr1846	grxC	Biosynthesis of cofactors, prosthetic groups, and carriers	hypothetical protein YCF64	Hypothetical UPF0055 protein slr1846.	3.25617	0.000601311
slr1598	lipA, lip	Biosynthesis of cofactors, prosthetic groups, and carriers	lipoic acid synthetase	Lipoyl synthase 1 (EC 2.8.1.-) (Lipoic acid synthase 1) (Lipoate synthase 1) (Lipoyl-acyl-carrier-protein synthase 1) (Sulfur insertion protein lipA1) (Lip-syn 1).	9.08087	1.58e-06
sll1536	moeB, chlN	Biosynthesis of cofactors, prosthetic groups, and carriers	molybdopterin biosynthesis MoeB protein	Molybdopterin biosynthesis MoeB protein.	3.32608	0.00015299
slr0600		Biosynthesis of cofactors, prosthetic groups, and carriers	NADP-thioredoxin reductase	Slr0600 protein.	3.24107	1.23e-05
slr0936	nadC	Biosynthesis of cofactors, prosthetic groups, and carriers	nicotinate-nucleotide pyrophosphorylase	(EC 2.4.2.19) (Quinolinate phosphoribosyltransferase [decarboxylating]) (QAPRTase).	4.7229	1.35e-05
slr0252		Biosynthesis of cofactors, prosthetic groups, and carriers	probable precorrin-6x reductase	Cobalt-precorrin-6A reductase (EC 1.3.1.-).	3.38053	0.000457714
sll0622	nadA	Biosynthesis of cofactors, prosthetic groups, and carriers	quinolinate synthetase	Quinolinate synthetase A.	4.96496	4.28e-07
slr0523	bioD	Biosynthesis of cofactors, prosthetic groups, and carriers	similar to dethiobiotin synthetase	Dethiobiotin synthetase (EC 6.3.3.3) (Dethiobiotin synthase) (DTB synthetase) (DTBS).	4.77274	3.74e-05
slr0233	trxQ;trxM	Biosynthesis of cofactors, prosthetic groups, and carriers	thioredoxin M	Thioredoxin-like protein slr0233.	3.06544	6.64e-05
slr1615	rfbE	Cell envelope	perosamine synthetase	Perosamine synthetase.	2.93817	0.00627673
slr2075	groES	Cellular processes	10kD chaperonin	10 kDa chaperonin (Protein Cpn10) (groES protein).	5.71417	5.32e-06
sll1514	hspA, hsp17	Cellular processes	16.6 kDa small heat shock protein, molecular chaperone	16.6 kDa small heat shock protein, molecular chaperon.	4.58892	0.000852781
sll0416	groEL2, cpn60-2	Cellular processes	60 kDa chaperonin 2, GroEL2, molecular chaperone	60 kDa chaperonin 2 (Protein Cpn60 2) (groEL protein 2).	6.10658	5.75e-05
slr2076	groEL1, cpn60-1	Cellular processes	60kD chaperonin	60 kDa chaperonin 1 (Protein Cpn60 1) (groEL protein 1).	3.17711	0.000284643
slr1604	ftsH	Cellular processes	cell division protein FtsH	Cell division protease ftsH homolog 4 (EC 3.4.24.-).	3.79003	1.6e-05
slr1390	ftsH	Cellular processes	cell division protein FtsH	Cell division protease ftsH homolog 2 (EC 3.4.24.-).	2.93327	1.23e-05
sll0170	dnaK2, dnaK	Cellular processes	DnaK protein 2, heat shock protein 70, molecular chaperone	Chaperone protein dnaK2 (Heat shock protein 70-2) (Heat shock 70 kDa protein 2) (HSP70-2).	3.49507	0.0057638
slr1377	lepB2, lepB	Cellular processes	leader peptidase I (signal peptidase I)	Probable signal peptidase I-2 (EC 3.4.21.89) (SPase I-2) (Leader peptidase I-2).	4.81548	3.03e-05
slr1516	sodB	Cellular processes	superoxide dismutase	(EC 1.15.1.1).	3.40426	0.000356853
sll1980	txlA	Cellular processes	thiol:disulfide interchange protein TrxA	Thiol:disulfide interchange protein txlA homolog.	3.10229	2.17e-05
sll0755	tpx, 2-CP	Cellular processes	thioredoxin peroxidase	Putative peroxiredoxin sll0755 (EC 1.11.1.15) (Thioredoxin reductase).	7.1983	0.000906231
slr1929	pilA6	Cellular processes	type 4 pilin-like protein	Slr1929 protein.	4.85082	0.000219013
slr0603	dnaE-n, polC	DNA replication, restriction, modification, recombination, and repair	DNA polymerase III alpha subunit [Contains: Ssp dnaE intein]	DNA polymerase III subunit alpha (EC 2.7.7.7) [Contains: Ssp dnaE intein].	3.63525	0.000128592
slr1822	nth	DNA replication, restriction, modification, recombination, and repair	endonuclease III	Endonuclease III (EC 4.2.99.18) (DNA-(apurinic or apyrimidinic site) lyase).	3.63479	0.000908908
slr0920		DNA replication, restriction, modification, recombination, and repair	mutator MutT protein	Slr0920 protein.	3.83328	0.00946166
slr0790	umuC	DNA replication, restriction, modification, recombination, and repair	similar to ultraviolet light resistance protein B	UmuC protein.	4.11977	5.52e-05
slr0229	mmsB	Energy metabolism	3-hydroxyisobutyrate dehydrogenase	Hypothetical oxidoreductase slr0229 (EC 1.1.-.-).	2.92415	0.00139396
slr0952	fbpII, fbp, fdp	Energy metabolism	fructose-1,6-bisphosphatase	Fructose-1,6-bisphosphatase (EC 3.1.3.11) (D-fructose-1,6-bisphosphate 1-phosphohydrolase) (FBPase).	6.75086	6.05e-07
slr0953		Energy metabolism	sucrose-phosphate phosphatase	Slr0953 protein (Sucrose-phosphatase) (EC 3.1.3.24).	6.90255	2.24e-06
sll0418		Fatty acid, phospholipid and sterol metabolism	2-methyl-6-phytylbenzoquinone methyltransferase	Sterol-C-methyltransferase.	3.13851	0.0014332
slr1167	gldA	Fatty acid, phospholipid and sterol metabolism	glycerol dehydrogenase	Hypothetical oxidoreductase slr1167 (EC 1.1.-.-).	4.34821	2.64e-05
sll0788	copM	Hypothetical	hypothetical protein	Sll0788 protein.	520.721	1.04e-10
sll0888		Hypothetical	hypothetical protein	Sll0888 protein.	11.8489	9.44e-07
sll0208		Hypothetical	hypothetical protein	Sll0208 protein.	11.6193	8.47e-09
sll0793		Hypothetical	hypothetical protein	UPF0060 membrane protein sll0793.	11.4259	5.66e-06
slr0076	sufD	Hypothetical	hypothetical protein	UPF0051 protein slr0076.	11.1617	3.76e-07
ssr1114		Hypothetical	hypothetical protein	Ssr1114 protein.	10.6087	8.49e-07
slr1676		Hypothetical	hypothetical protein	Slr1676 protein.	9.85021	7.57e-06
slr0664		Hypothetical	hypothetical protein	Slr0664 protein.	9.26358	8.9e-05
sll0088	sufR	Hypothetical	hypothetical protein	Sll0088 protein.	8.41348	4.19e-07
slr1815		Hypothetical	hypothetical protein	Slr1815 protein.	8.19068	0.000115546
sll0525		Hypothetical	hypothetical protein	Sll0525 protein.	8.15977	3.54e-05
slr1660		Hypothetical	hypothetical protein	Slr1660 protein.	7.36554	3.95e-07
slr0919		Hypothetical	hypothetical protein	Slr0919 protein.	6.30101	1.23e-05
ssr0336		Hypothetical	hypothetical protein	Ssr0336 protein.	6.1669	0.00167563
sll0301		Hypothetical	hypothetical protein	Sll0301 protein.	6.11236	0.00324954
slr1220		Hypothetical	hypothetical protein	Slr1220 protein.	6.00326	2.24e-05
slr1811		Hypothetical	hypothetical protein	Slr1811 protein.	5.88303	2.01e-06
slr1613		Hypothetical	hypothetical protein	Slr1613 protein.	5.79848	3.52e-06
slr0552		Hypothetical	hypothetical protein	Slr0552 protein.	5.78215	1.33e-06
slr0651		Hypothetical	hypothetical protein	Slr0651 protein.	5.73951	6.77e-07
ssr0756		Hypothetical	hypothetical protein	Ssr0756 protein.	5.54379	0.00149848
slr0730		Hypothetical	hypothetical protein	Slr0730 protein.	5.42291	0.00033025
slr1814		Hypothetical	hypothetical protein	Slr1814 protein.	5.30174	1.87e-05
sll0372		Hypothetical	hypothetical protein	Sll0372 protein.	5.21196	0.000199629
ssr2047		Hypothetical	hypothetical protein	Ssr2047 protein.	4.98162	2.36e-05
slr2000		Hypothetical	hypothetical protein	Slr2000 protein.	4.92935	7.88e-06
sll1738		Hypothetical	hypothetical protein	Sll1738 protein.	4.86312	5.65e-05
slr0948		Hypothetical	hypothetical protein	Slr0948 protein.	4.85201	1.46e-05
slr1949		Hypothetical	hypothetical protein	Slr1949 protein.	4.83819	1.34e-06
slr1847		Hypothetical	hypothetical protein	UPF0133 protein slr1847.	4.72919	9.44e-07
sll1692		Hypothetical	hypothetical protein	Sll1692 protein.	4.69676	4.76e-05
slr1812		Hypothetical	hypothetical protein	Slr1812 protein.	4.61407	1.92e-05
sll0178		Hypothetical	hypothetical protein	Sll0178 protein.	4.59755	0.00257272
slr0058		Hypothetical	hypothetical protein	Slr0058 protein.	4.58308	4.84e-05
slr0863		Hypothetical	hypothetical protein	Hypothetical protein slr0863.	4.57622	1.86e-05
slr1923	frhB	Hypothetical	hypothetical protein	Slr1923 protein.	4.43636	4.49e-06
slr2127		Hypothetical	hypothetical protein	Slr2127 protein.	4.4295	0.000648375
slr1327		Hypothetical	hypothetical protein	Slr1327 protein.	4.37686	0.000446464
slr0935		Hypothetical	hypothetical protein	Slr0935 protein.	4.27317	0.00701831
sll0183		Hypothetical	hypothetical protein	Sll0183 protein.	4.24941	3.98e-06
sll1680		Hypothetical	hypothetical protein	Sll1680 protein.	4.24918	1.09e-05
slr0348		Hypothetical	hypothetical protein	4-hydroxy-3-methylbut-2-enyl diphosphate reductase (EC 1.17.1.2).	4.22547	2e-05
slr1821		Hypothetical	hypothetical protein	Putative zinc metalloprotease slr1821 (EC 3.4.24.-).	4.11913	0.000303611
slr0553		Hypothetical	hypothetical protein	Dephospho-CoA kinase (EC 2.7.1.24) (Dephosphocoenzyme A kinase).	4.10406	3.22e-06
slr1674		Hypothetical	hypothetical protein	Slr1674 protein.	4.08869	0.000196981
slr0207		Hypothetical	hypothetical protein	Slr0207 protein.	4.072	0.000295013
sll1381		Hypothetical	hypothetical protein	Sll1381 protein.	4.05458	1.7e-05
slr1659		Hypothetical	hypothetical protein	Slr1659 protein.	4.02131	1.42e-05
slr0789		Hypothetical	hypothetical protein	Slr0789 protein.	4.017	0.000438722
sll0740		Hypothetical	hypothetical protein	Sll0740 protein.	4.00118	6.72e-05
slr1419	sufE	Hypothetical	hypothetical protein	Hypothetical sufE-like protein slr1419.	3.98567	2.69e-05
slr0872		Hypothetical	hypothetical protein	Slr0872 protein.	3.98184	6.33e-05
slr2103		Hypothetical	hypothetical protein	Slr2103 protein.	3.97478	0.000285038
slr0551		Hypothetical	hypothetical protein	UPF0036 protein slr0551.	3.97448	8.39e-06
slr1927		Hypothetical	hypothetical protein	Slr1927 protein.	3.95812	7.36e-05
slr1813		Hypothetical	hypothetical protein	Slr1813 protein.	3.93264	4.04e-06
sll1913		Hypothetical	hypothetical protein	Sll1913 protein.	3.93054	2.91e-05
ssl1004		Hypothetical	hypothetical protein	Ssl1004 protein.	3.9083	1.43e-05
sll1247		Hypothetical	hypothetical protein	Hypothetical protein sll1247.	3.89089	0.000127426
slr0505		Hypothetical	hypothetical protein	Slr0505 protein.	3.82325	4.06e-05
slr1957		Hypothetical	hypothetical protein	Slr1957 protein.	3.80003	0.000679804
slr1614		Hypothetical	hypothetical protein	Slr1614 protein.	3.79793	0.000911628
slr1287		Hypothetical	hypothetical protein	Slr1287 protein.	3.74261	0.00401783
slr0630		Hypothetical	hypothetical protein	Slr0630 protein.	3.68098	2.49e-05
slr1717		Hypothetical	hypothetical protein	Hypothetical protein slr1717.	3.67988	2.69e-05
slr1376		Hypothetical	hypothetical protein	Slr1376 protein.	3.66419	8.82e-06
slr1657	pleD	Hypothetical	hypothetical protein	PleD gene product.	3.6388	0.000414699
ssr2130		Hypothetical	hypothetical protein	Ssr2130 protein.	3.63585	0.000496653
slr1611		Hypothetical	hypothetical protein	Slr1611 protein.	3.63103	0.000490269
sll0498		Hypothetical	hypothetical protein	Sll0498 protein.	3.62198	5.62e-05
slr1612		Hypothetical	hypothetical protein	Slr1612 protein.	3.52664	6.02e-06
sll1155		Hypothetical	hypothetical protein	Sll1155 protein.	3.47605	0.000159032
slr1886_p		Hypothetical	hypothetical protein	Putative iojap protein.	3.44186	9.17e-05
slr1619		Hypothetical	hypothetical protein	Slr1619 protein.	3.43984	0.000215038
slr0885		Hypothetical	hypothetical protein	Slr0885 protein.	3.38352	0.00119353
slr1895		Hypothetical	hypothetical protein	Slr1895 protein.	3.3599	8.16e-05
slr1851		Hypothetical	hypothetical protein	Hypothetical protein slr1851.	3.28944	0.000856675
sll1192		Hypothetical	hypothetical protein	Protein crcB homolog.	3.27728	0.00499103
slr0001		Hypothetical	hypothetical protein	Slr0001 protein.	3.26931	1.23e-05
slr1378		Hypothetical	hypothetical protein	Slr1378 protein.	3.2451	0.00368278
sll1628		Hypothetical	hypothetical protein	Sll1628 protein.	3.21874	1.57e-05
sll0867		Hypothetical	hypothetical protein	Sll0867 protein.	3.19514	0.0019361
sll0524		Hypothetical	hypothetical protein	Sll0524 protein.	3.18093	0.000261526
sll1912		Hypothetical	hypothetical protein	Sll1912 protein.	3.14436	0.00201113
sll0296		Hypothetical	hypothetical protein	Unidentified open reading frame.	3.11912	0.000153627
ssr2611		Hypothetical	hypothetical protein	Ssr2611 protein.	3.06799	3.28e-05
ssr0349		Hypothetical	hypothetical protein	Ssr0349 protein.	3.01076	4.92e-05
slr1818		Hypothetical	hypothetical protein	Slr1818 protein.	2.99305	5.8e-05
sll0005		Hypothetical	hypothetical protein	Hypothetical protein sll0005.	2.98227	0.00552667
sll0659		Hypothetical	hypothetical protein	Sll0659 protein.	2.96988	0.00151439
sll1150		Hypothetical	hypothetical protein	Sll1150 protein.	2.9687	2e-05
sll1915		Hypothetical	hypothetical protein	Sll1915 protein.	2.94777	0.0057584
ssr1766		Hypothetical	hypothetical protein	Ssr1766 protein.	2.94304	0.00025473
sll0412		Hypothetical	hypothetical protein	Sll0412 protein.	2.94241	1.2e-05
sll1749		Hypothetical	hypothetical protein	Sll1749 protein.	2.92558	0.00111681
slr0594		Hypothetical	hypothetical protein	Slr0594 protein.	2.90811	0.000138598
sll1447		Hypothetical	hypothetical protein	Sll1447 protein.	2.8869	0.000170287
slr1999		Hypothetical	hypothetical protein	Slr1999 protein.	2.88503	0.000260819
slr0565		Hypothetical	hypothetical protein	Slr0565 protein.	2.87075	5.21e-05
sll1123		Hypothetical	hypothetical protein	Sll1123 protein.	2.84753	0.00423329
slr0975		Hypothetical	hypothetical protein	Slr0975 protein.	2.84229	0.000446464
ssr1765		Hypothetical	hypothetical protein	UPF0150 protein ssr1765.	2.83996	0.000387002
sll0608	ycf49	Hypothetical	hypothetical protein YCF49	Ycf49-like protein.	3.27412	0.000727005
slr0050	ycf56	Hypothetical	hypothetical protein YCF56	Ribonuclease Z (EC 3.1.26.11) (RNase Z) (tRNase Z) (tRNA 3 endonuclease).	3.12327	0.000298827
sll1737	ycf60	Hypothetical	hypothetical protein YCF60	Sll1737 protein.	3.67062	0.00116736
slr2144		Hypothetical	periplasmic protein, function unknown	Slr2144 protein.	11.8551	9.09e-07
sll1378		Hypothetical	periplasmic protein, function unknown	Sll1378 protein.	10.1612	1.68e-06
sll0314		Hypothetical	periplasmic protein, function unknown	Sll0314 protein.	3.21525	0.000182596
sll0837		Hypothetical	periplasmic protein, function unknown	Sll0837 protein.	3.10324	2.06e-05
sll1621	ahpC	Other categories	AhpC/TSA family protein	Putative peroxiredoxin sll1621 (EC 1.11.1.15) (Thioredoxin reductase).	7.79147	3.95e-07
slr0946	arsC	Other categories	arsenate reductase	Arsenate reductase.	162.581	3.52e-10
slr0945	arsH	Other categories	arsenical resistance protein ArsH homolog	Slr0945 protein.	206.754	3.91e-09
sll0210		Other categories	bacitracin resistance protein	Undecaprenyl-diphosphatase (EC 3.6.1.27) (Undecaprenyl pyrophosphate phosphatase) (Bacitracin resistance protein).	4.4654	0.00565001
slr2097	glbN	Other categories	cyanoglobin	Cyanoglobin (Hemoglobin) (Hb).	6.6506	1.58e-06
slr0746	stpA	Other categories	glucosylglycerolphosphate phosphatase	Glucosylglycerol-phosphate phosphatase (EC 3.1.3.69) (Glucosylglycerol 3-phosphatase) (GGP-P) (Salt tolerance protein A).	2.89631	7.99e-05
slr0095		Other categories	O-methyltransferase	O-methyltransferase.	4.15254	2.91e-05
sll1377		Other categories	probable glycosyltransferase	Sll1377 protein.	5.05422	9.44e-07
slr1420		Other categories	probable sugar kinase	Slr1420 protein.	3.8526	0.00015299
sll0135		Other categories	putative 5'-methylthioadenosine phosphorylase	Sll0135 protein.	6.02252	1.41e-06
sll1298	clcD	Other categories	putative carboxymethylenebutenolidase	Putative carboxymethylenebutenolidase (EC 3.1.1.45) (Dienelactone hydrolase) (DLH).	3.14905	0.00171094
slr1675	hypA1	Other categories	putative hydrogenase expression/formation protein HypA1	Probable hydrogenase nickel incorporation protein hypA 1.	9.50435	2.64e-05
slr1903	ISY120a	Other categories	putative transposase [ISY120a: 851653 - 852454]	Transposase.	28.4432	1.23e-09
slr1902	ISY120a	Other categories	putative transposase [ISY120a: 851653 - 852454]	Transposase.	16.2929	2.13e-08
sll1157	ISY120b	Other categories	putative transposase [ISY120b: 1385747 - 1386548]	Transposase.	20.9475	3.91e-09
sll1156	ISY120b	Other categories	putative transposase [ISY120b: 1385747 - 1386548]	Transposase.	14.568	9.97e-09
slr2096	ISY120c	Other categories	putative transposase [ISY120c: 1561629 - 1562430]	Transposase.	24.3613	8.47e-09
slr2095	ISY120c	Other categories	putative transposase [ISY120c: 1561629 - 1562430]	Transposase.	20.8417	7.9e-09
sll0986	ISY120f	Other categories	putative transposase [ISY120f(partial copy): 664387 - 664775]	Transposase.	24.0293	3.46e-09
slr1522	ISY352d	Other categories	putative transposase [ISY352d: 1614422 - 1615835]	Transposase.	3.07899	0.00143904
slr1639	smpB	Other categories	SsrA-binding protein	SsrA-binding protein.	5.98854	1.43e-05
sll0199	petE	Photosynthesis and respiration	plastocyanin	Plastocyanin precursor.	63.6448	1.22e-09
sll0838	pyrF	Purines, pyrimidines, nucleosides, and nucleotides	orotidine 5' monophosphate decarboxylase	Orotidine 5'-phosphate decarboxylase (EC 4.1.1.23) (OMP decarboxylase) (OMPDCase) (OMPdecase).	3.16947	3.47e-05
slr1164	nrdA, dnaF	Purines, pyrimidines, nucleosides, and nucleotides	ribonucleotide reductase subunit alpha	Ribonucleoside-diphosphate reductase alpha subunit (EC 1.17.4.1) (Ribonucleotide reductase).	3.28955	0.00015254
slr2041	divK, rre42	Regulatory functions	probable two-component response regulator	Cell division response regulator; DivK.	3.58887	3.74e-05
slr0947	rpaB, rre26	Regulatory functions	response regulator for energy transfer from phycobilisomes to photosystems	OmpR subfamily.	6.56711	4.56e-07
slr1738	perR	Regulatory functions	transcription regulator Fur family	Slr1738 protein.	10.3821	6.62e-08
slr1983	rre22	Regulatory functions	two-component hybrid sensor and regulator	Regulatory components of sensory transduction system.	3.28907	0.000230914
sll0789	rre34; copR	Regulatory functions	two-component response regulator OmpR subfamily	OmpR subfamily.	1012.24	1.87e-10
sll0790	hik31;copS	Regulatory functions	two-component sensor histidine kinase	Sensor protein.	37.0809	1.36e-08
sll0792	ziaR, smtB	Regulatory functions	Zinc-responsive repressor ZiaR	Transcriptional repressor smtB homolog.	9.55264	9.09e-07
NT01SS2269		RNA	SRP RNA		29.6506	1.79e-08
NT01SS1952		RNA	SRP RNA		23.4307	2.1e-09
NT01SS0686		RNA	SRP RNA		22.5707	6.63e-09
NT01SS0682		RNA	SRP RNA		19.8205	1.39e-07
NT01SS1472		RNA	SRP RNA		17.1454	5.98e-07
NT01SS1502		RNA	SRP RNA		13.2924	1.49e-05
NT01SS0685		RNA	SRP RNA		13.0459	3.56e-07
NT01SS3088		RNA	SRP RNA		11.6782	1.06e-06
NT01SS1500		RNA	SRP RNA		11.6001	4.56e-07
NT01SS2404		RNA	SRP RNA		11.595	4.19e-07
NT01SS2399		RNA	SRP RNA		10.1867	3.95e-07
NT01SS1778		RNA	SRP RNA		10.1234	2.4e-06
NT01SS2400		RNA	SRP RNA		9.27846	3.95e-07
NT01SS2245		RNA	SRP RNA		8.71354	4.72e-05
NT01SS0406		RNA	SRP RNA		8.49315	3.26e-06
NT01SS3461		RNA	SRP RNA		8.11382	2.91e-05
NT01SS2402		RNA	SRP RNA		7.51043	2.7e-05
NT01SS2158		RNA	SRP RNA		7.50226	0.000400132
NT01SS3683		RNA	SRP RNA		6.52811	4.94e-05
NT01SS1779		RNA	SRP RNA		5.98545	1.08e-05
NT01SS3087		RNA	SRP RNA		5.4934	8.82e-06
NT01SS3135		RNA			5.33238	7.78e-07
NT01SS2750		RNA	SRP RNA		4.85375	4.94e-05
NT01SS0490		RNA	SRP RNA		4.64778	2.42e-05
NT01SS2530		RNA	SRP RNA		4.49234	3.6e-05
NT01SS0514		RNA	SRP RNA		4.09163	4.18e-05
NT01SS1467		RNA	SRP RNA		4.08779	3.14e-05
NT01SS1483		RNA	SRP RNA		4.07656	0.000191383
NT01SS2213		RNA	SRP RNA		3.97803	5.52e-05
NT01SS1017		RNA			3.9679	8.2e-05
NT01SS2460		RNA	SRP RNA		3.95361	0.000400121
NT01SS2474		RNA	SRP RNA		3.63999	0.000301934
NT01SS3460		RNA	SRP RNA		3.53331	0.000371729
NT01SS2865		RNA	SRP RNA		3.50566	0.000103028
NT01SS0766		RNA	SRP RNA		3.40787	3.49e-05
NT01SS1423		RNA	SRP RNA		3.34268	1.55e-05
NT01SS0750		RNA	SRP RNA		3.34099	0.000126887
NT01SS2751		RNA	SRP RNA		3.315	0.00017269
NT01SS1541		RNA	SRP RNA		3.10332	0.000191859
NT01SS3269		RNA	SRP RNA		3.10036	2.94e-05
NT01SS2887		RNA			3.09614	0.000219362
NT01SS2739		RNA	SRP RNA		3.07349	0.000167203
NT01SS0123		RNA	SRP RNA		3.00236	2.1e-05
NT01SS0635		RNA			3.0006	0.000118715
NT01SS1849		RNA			2.98575	0.000249454
NT01SS0543		RNA	SRP RNA		2.83144	0.000334789
NT01SS1832		RNA			6.17548	0.000575049
NT01SS0782		RNA			5.69995	0.000426159
NT01SS2387		RNA	SRP RNA		4.8157	0.00990345
NT01SS2590		RNA			4.08963	0.00499103
NT01SS3149		RNA			3.9348	0.0047326
NT01SS0783		RNA			3.88442	0.00207016
NT01SS2228		RNA	SRP RNA		3.8373	0.00230277
NT01SS2885		RNA			3.80309	0.00330097
NT01SS0535		RNA	SRP RNA		3.62632	0.000958472
NT01SS2102		RNA	SRP RNA		3.35685	0.00987473
NT01SS3598		RNA			3.22944	0.00459122
NT01SS0618		RNA			3.21813	0.00289342
NT01SS3089		RNA	SRP RNA			0
NT01SS2740		RNA	SRP RNA			0
NT01SS2405		RNA				0
NT01SS3259		RNA				0
NT01SS3093		RNA				0
NT01SS0544		RNA				0
slr0542	clpP1	Translation	ATP-dependent protease ClpP	ATP-dependent Clp protease proteolytic subunit 1 (EC 3.4.21.92) (Endopeptidase Clp 1).	3.25355	2.88e-05
slr0958	cysS	Translation	cysteinyl-tRNA synthetase	Cysteinyl-tRNA synthetase (EC 6.1.1.16) (Cysteine--tRNA ligase) (CysRS).	2.98596	1.7e-05
slr0918	map-1, pepM	Translation	methionine aminopeptidase	Putative methionine aminopeptidase A (EC 3.4.11.18) (MAP) (Peptidase M).	3.48248	2.41e-05
sll1110	prfA, sueB	Translation	peptide chain release factor 1	Peptide chain release factor 1 (RF-1).	3.23796	5.75e-05
slr0257	ctpB	Translation	periplasmic carboxyl-terminal protease	Carboxyl-terminal protease.	5.71419	0.000271873
slr1549	def, fms	Translation	polypeptide deformylase	Peptide deformylase (EC 3.5.1.88) (PDF) (Polypeptide deformylase).	5.38267	3.32e-07
slr1894		Translation	probable DNA-binding stress protein	Hypothetical protein slr1894.	3.90222	0.000170991
sll1967		Translation	probable RNA methyltransferase	Hypothetical RNA methyltransferase sll1967 (EC 2.1.1.-).	3.81933	0.00105633
sll1427	hhoB, htrH	Translation	protease	Protease; HhoB.	3.5085	2.06e-05
slr1204	htrA	Translation	protease	Serine protease; HtrA.	3.21934	0.0015253
sll0517	rbp1,rbpA	Translation	putative RNA binding protein	Putative RNA-binding protein rbpA.	3.59848	0.00532587
sll0844		Translation	tRNA (5-methylaminomethyl-2-thiouridylate)-methyltransferase	Probable tRNA (5-methylaminomethyl-2-thiouridylate)-methyltransferase (EC 2.1.1.61).	2.88919	8.14e-05
slr0075	sufC	Transport and binding proteins	ABC transporter ATP-binding protein	Probable ATP-dependent transporter slr0075.	13.1166	6.62e-08
sll1482		Transport and binding proteins	ABC transporter permease protein	Sll1482 protein.	4.3168	1.55e-05
slr0074	sufB	Transport and binding proteins	ABC transporter subunit	UPF0051 protein slr0074.	9.28735	6.31e-07
slr0251	ycf85	Transport and binding proteins	ATP-binding protein of ABC transporter	ABC transporter.	6.77961	1.99e-06
slr0544		Transport and binding proteins	ATP-binding protein of ABC transporter	ABC transporter.	4.65937	4.74e-06
slr0678		Transport and binding proteins	biopolymer transport ExbD like protein	Putative biopolymer transport exbD protein.	3.57599	3e-05
slr0797	coaT, corT, cadA	Transport and binding proteins	cobalt-transporting P-type ATPase (cobalt efflux pump) involved in cobalt tolerance	Cation-transporting ATPase; E1-E2 ATPase.	7.10942	4.04e-06
sll1920	pacS	Transport and binding proteins	copper-transporting P-type ATPase PacS	Cation-transporting ATPase pacS (EC 3.6.3.-).	3.08193	0.000170991
slr0944	arsB	Transport and binding proteins	multidrug-efflux transporter	Hypothetical protein slr0944.	539.15	1.79e-08
slr0796	nrsD, nreB	Transport and binding proteins	nickel permease involved in nickel and cobalt tolerance	Nickel resistance.	26.8603	1.8e-05
slr2077		Transport and binding proteins	probable ABC transporter, periplasmic binding protein	Slr2077 protein.	2.88236	0.00395908
sll0507		Transport and binding proteins	probable cation transporter	Magnesium and cobalt transport protein.	3.12815	0.00877629
slr0324	appC	Transport and binding proteins	probable oligopeptides ABC transporter permease protein	OppC in a binding protein-dependent transport system.	3.77504	0.00084646
slr2107	rfbA	Transport and binding proteins	probable polysaccharide ABC transporter permease protein	Polysialic acid transport protein; KpsM.	2.90177	0.0082839
slr0798	ziaA	Transport and binding proteins	zinc-transporting P-type ATPase (zinc efflux pump) involved in zinc tolerance	Zinc-transporting ATPase (EC 3.6.3.5) (Zn(2+)-translocating P-type ATPase).	9.76917	5.52e-05
slr1928	pilA5	Unknown	type 4 pilin-like protein	Slr1928 protein.	4.22202	0.0019361
slr1931	pilA8	Unknown	type 4 pilin-like protein	Slr1931 protein.	2.93206	0.00015254
slr1930	pilA7	Unknown	type 4 pilin-like protein	Slr1930 protein.	2.84764	0.00201244
slr1809		Unknown	unknown protein	Slr1809 protein.	7.64638	4.56e-07
ssr0759		Unknown	unknown protein	Ssr0759 protein.	6.76783	1.47e-05
slr1168		Unknown	unknown protein	Slr1168 protein.	6.63845	2.43e-05
sll1401		Unknown	unknown protein	Sll1401 protein.	6.62266	8.81e-05
sll1240		Unknown	unknown protein	Sll1240 protein.	6.59343	0.000811137
slr0059		Unknown	unknown protein	Slr0059 protein.	6.46653	9.99e-05
ssr0536		Unknown	unknown protein	Ssr0536 protein.	6.11469	1.01e-05
sll1061		Unknown	unknown protein	Sll1061 protein.	5.46699	5.75e-05
sll1687	hik17	Unknown	unknown protein	Sll1687 protein.	5.31205	2.91e-05
slr1169		Unknown	unknown protein	Slr1169 protein.	4.82785	9.13e-05
sll1630		Unknown	unknown protein	Sll1630 protein.	4.67093	4.35e-05
sll0756		Unknown	unknown protein	Sll0756 protein.	4.20115	1.86e-05
slr1383		Unknown	unknown protein	Slr1383 protein.	4.00634	2.83e-05
sll0982		Unknown	unknown protein	Sll0982 protein.	3.94992	0.000426267
slr0658		Unknown	unknown protein	Slr0658 protein.	3.93259	0.00020726
sll1241		Unknown	unknown protein	Sll1241 protein.	3.73171	0.000666
slr1618		Unknown	unknown protein	Slr1618 protein.	3.62533	0.000386966
slr1616		Unknown	unknown protein	Slr1616 protein.	3.56589	0.00266673
slr1768		Unknown	unknown protein	Slr1768 protein.	3.49955	9.52e-05
sll1562		Unknown	unknown protein	Sll1562 protein.	3.48485	0.000789028
slr1658		Unknown	unknown protein	Slr1658 protein.	3.46847	0.000216437
slr1958		Unknown	unknown protein	Slr1958 protein.	3.44227	0.00458339
sll0981		Unknown	unknown protein	Sll0981 protein.	3.33089	0.000152334
slr1771		Unknown	unknown protein	Slr1771 protein.	3.22989	0.000979578
slr1726		Unknown	unknown protein	Slr1726 protein.	3.21698	0.000666
sll1273		Unknown	unknown protein	Sll1273 protein.	3.16652	0.00314196
sll1681		Unknown	unknown protein	Sll1681 protein.	3.11164	7.02e-05
slr0392		Unknown	unknown protein	Slr0392 protein.	3.10581	0.00090311
ssr3129		Unknown	unknown protein	Ssr3129 protein.	2.85621	0.00255583
orf	Gene name	Functional general category	Functional category	Description	Expresion ratio	P-value
sll0455	thrA, hom	Amino acid biosynthesis	homoserine dehydrogenase	Homoserine dehydrogenase (EC 1.1.1.3) (HDH).	0.351462	2.24e-05
sll0461	proA	Amino acid biosynthesis	gamma-glutamyl phosphate reductase	Hypothetical protein sll0461.	0.338585	3.83e-05
sll1760	thrB	Amino acid biosynthesis	homoserine kinase	Homoserine kinase (EC 2.7.1.39) (HSK) (HK).	0.343315	0.000571298
slr0452	ilvD	Amino acid biosynthesis	dihydroxyacid dehydratase	Dihydroxy-acid dehydratase (EC 4.2.1.9) (DAD).	0.277658	0.000115185
slr1529	ntrX	Amino acid biosynthesis	nitrogen assimilation regulatory protein	Nitrogen assimilation regulatory protein.	0.286514	7.16e-05
slr1756	glnA	Amino acid biosynthesis	glutamate--ammonia ligase	Glutamine synthetase (EC 6.3.1.2) (Glutamate--ammonia ligase).	0.264198	0.000164819
ssl0707	glnB	Amino acid biosynthesis	nitrogen regulatory protein P-II	Nitrogen regulatory protein P-II (PII signal transducing protein).	0.328754	0.00300986
slr0088	crtO	Biosynthesis of cofactors, prosthetic groups, and carriers	beta-carotene ketolase	B-carotene ketolase.	0.269198	0.00187338
slr0506	por, pcr	Biosynthesis of cofactors, prosthetic groups, and carriers	light-dependent NADPH-protochlorophyllide oxidoreductase	Light-dependent protochlorophyllide reductase (EC 1.3.1.33) (PCR) (NADPH-protochlorophyllide oxidoreductase) (POR) (LPOR).	0.351093	0.00139051
slr0749	chlL, frxC	Biosynthesis of cofactors, prosthetic groups, and carriers	light-independent protochlorophyllide reductase iron protein subunit ChlL	Light-independent protochlorophyllide reductase iron-sulfur ATP- binding protein (EC 1.18.-.-) (LI-POR subunit L) (DPOR subunit L).	0.15995	3.22e-06
slr0750	chlN	Biosynthesis of cofactors, prosthetic groups, and carriers	light-independent protochlorophyllide reductase subunit ChlN	Light-independent protochlorophyllide reductase subunit N (EC 1.18.-.-) (LI-POR subunit N) (DPOR subunit N).	0.0922152	3.22e-06
slr0017	murA	Cell envelope	UDP-N-acetylglucosamine 1-carboxyvinyltransferase	UDP-N-acetylglucosamine 1-carboxyvinyltransferase (EC 2.5.1.7) (Enoylpyruvate transferase) (UDP-N-acetylglucosamine enolpyruvyl transferase) (EPT).	0.214977	9.12e-06
slr0993	nlpD	Cell envelope	putative peptidase	Lipoprotein; NlpD.	0.237046	1e-05
slr1708		Cell envelope	probable peptidase	Lysostaphin.	0.285574	7.99e-05
slr1841		Cell envelope	probable porin; major outer membrane protein	Slr1841 protein.	0.226795	0.000246123
sll1987	cpx, katG	Cellular processes	catalase peroxidase	Peroxidase/catalase (Catalase-peroxidase).	0.235889	3.98e-06
slr1277	pilQ, gspD	Cellular processes	pilus assembly protein homologous to general secretion pathway protein D	General secretion pathway protein D.	0.230945	8.4e-05
sll1546	ppx	Central intermediary metabolism	exopolyphosphatase	Exopolyphosphatase.	0.253414	0.000446464
slr0897		Central intermediary metabolism	probable endoglucanase	Endo-1,4-beta-glucanase.	0.26537	0.000109762
slr1367	glgP, glgY	Central intermediary metabolism	glycogen phosphorylase	Glycogen phosphorylase.	0.349747	0.000385703
slr1857	glgX	Central intermediary metabolism	isoamylase	Glycogen operon protein; GlgX.	0.334658	0.0014138
sll2005	gyrB	DNA replication, restriction, modification, recombination, and repair	DNA gyrase B subunit [Contains: Ssp gyrB intein]	DNA gyrase subunit B (EC 5.99.1.3) [Contains: Ssp gyrB intein].	0.337855	0.000153627
sll0370	carB, pyrA	Energy metabolism	carbamoyl-phosphate synthase, pyrimidine-specific, large chain	Carbamoyl-phosphate synthase large chain (EC 6.3.5.5) (Carbamoyl- phosphate synthetase ammonia chain).	0.32317	0.0017274
sll1077	speB2, speB	Energy metabolism	agmatinase	Probable agmatinase 2 (EC 3.5.3.11) (Agmatine ureohydrolase 2) (AUH 2).	0.245858	0.00020978
sll1196	pfkA	Energy metabolism	phosphofructokinase	6-phosphofructokinase 1 (EC 2.7.1.11) (Phosphofructokinase 1) (Phosphohexokinase 1).	0.276836	0.000481316
slr0752	eno	Energy metabolism	enolase	Enolase (EC 4.2.1.11) (2-phosphoglycerate dehydratase) (2-phospho-D- glycerate hydro-lyase).	0.30424	8.91e-05
slr0884	gap1	Energy metabolism	glyceraldehyde 3-phosphate dehydrogenase 1 (NAD+)	Glyceraldehyde-3-phosphate dehydrogenase 1 (EC 1.2.1.12) (GAPDH 1) (GAP-1).	0.260542	0.000597466
sll0053	accC, fabG	Fatty acid, phospholipid and sterol metabolism	biotin carboxylase	Biotin carboxylase.	0.335266	1.46e-05
slr0384	sqdX	Fatty acid, phospholipid and sterol metabolism	sulfoquinovosyldiacylglycerol biosynthesis protein SqdX	Slr0384 protein.	0.199097	0.000226465
slr1993	phaA, thl, thi	Fatty acid, phospholipid and sterol metabolism	PHA-specific beta-ketothiolase	Acetyl coenzyme A acetyltransferase (Thiolase).	0.344788	0.000593575
slr2033	rubA	Fatty acid, phospholipid and sterol metabolism	membrane-associated rubredoxin, essential for photosystem I assembly	Rubredoxin (Rd).	0.308176	0.000490269
sll0051		Hypothetical	hypothetical protein	Sll0051 protein.	0.203108	4.01e-05
sll0253		Hypothetical	hypothetical protein	Sll0253 protein.	0.29407	0.000677571
sll0382		Hypothetical	hypothetical protein	Sll0382 protein.	0.118269	0.00329883
sll0456		Hypothetical	hypothetical protein	Sll0456 protein.	0.325867	3.17e-05
sll0543		Hypothetical	hypothetical protein	Sll0543 protein.	0.153596	2.41e-05
sll0742		Hypothetical	hypothetical protein	Sll0742 protein.	0.260439	0.00142492
sll1281	psbZ, ycf9	Hypothetical	photosystem II PsbZ protein	Photosystem II reaction center protein Z (PSII-Z).	0.280473	5.92e-06
sll1307		Hypothetical	periplasmic protein, function unknown	Sll1307 protein.	0.182863	2.78e-06
sll1925		Hypothetical	hypothetical protein	Sll1925 protein.	0.314666	0.000666302
slr0011	rbcX	Hypothetical	possible Rubisco chaperonin	Hypothetical protein rbcX.	0.129984	8.52e-06
slr0146		Hypothetical	hypothetical protein	Slr0146 protein.	0.352577	0.00233291
slr0147		Hypothetical	hypothetical protein	Slr0147 protein.	0.344545	0.00394906
slr0148		Hypothetical	hypothetical protein	Ferredoxin.	0.352802	0.00390007
slr0149		Hypothetical	hypothetical protein	Slr0149 protein.	0.294913	0.00682621
slr0244		Hypothetical	hypothetical protein	Slr0244 protein.	0.254389	1.21e-05
slr0313		Hypothetical	hypothetical protein	Slr0313 protein.	0.187208	5.68e-06
slr0355		Hypothetical	hypothetical protein	Slr0355 protein.	0.334241	3.9e-05
slr0363		Hypothetical	hypothetical protein	Slr0363 protein.	0.289067	0.000746711
slr0423	rlpA	Hypothetical	hypothetical protein	RlpA-like protein.	0.329794	0.00768717
slr0921		Hypothetical	hypothetical protein	Slr0921 protein.	0.337643	0.00120359
slr1095		Hypothetical	hypothetical protein	Slr1095 protein.	0.271635	0.00651811
slr1266		Hypothetical	hypothetical protein	Slr1266 protein.	0.342987	0.000481316
slr1546		Hypothetical	hypothetical protein	Slr1546 protein.	0.27486	3.53e-05
slr1704		Hypothetical	hypothetical protein	Slr1704 protein.	0.166019	2.76e-05
slr2003		Hypothetical	hypothetical protein	Slr2003 protein.	0.314575	9.4e-05
slr2049	ycf58	Hypothetical	hypothetical protein YCF58	Slr2049 protein.	0.260695	6.94e-06
slr2052		Hypothetical	hypothetical protein	Slr2052 protein.	0.167735	6.43e-07
ssl0259		Hypothetical	hypothetical protein	UPF0150 protein ssl0259.	0.249802	0.00168293
ssl0483		Hypothetical	hypothetical protein	Ssl0483 protein.	0.268065	1.29e-06
ssl1046		Hypothetical	hypothetical protein	Ssl1046 protein.	0.235781	0.000166734
sll0576		Other categories	putative sugar-nucleotide epimerase/dehydratease	HrEpiB.	0.231064	1.3e-05
sll1305		Other categories	probable hydrolase	Sll1305 protein.	0.28679	8.81e-05
sll1491		Other categories	periplasmic WD-repeat protein	Hypothetical WD repeat protein sll1491.	0.322901	0.000664793
sll1521		Other categories	flavoprotein	Putative diflavin flavoprotein A 3 (EC 1.-.-.-).	0.329844	9.61e-05
slr0245	bcp	Other categories	Histone deacetylase family protein	Hypothetical protein slr0245.	0.283533	0.000191086
slr1076		Other categories	probable glycosyltransferase	Slr1076 protein.	0.324492	0.000326539
slr1077		Other categories	probable glycosyltransferase	Slr1077 protein.	0.299275	0.000581954
slr1106	phb	Other categories	prohibitin	Prohibitin.	0.340689	1.23e-05
slr1501		Other categories	probable acetyltransferase	Slr1501 protein.	0.166765	0.000412438
slr2053		Other categories	putative hydrolase	Slr2053 protein.	0.271146	6.66e-05
sll1796	petJ	Photosynthesis and respiration	cytochrome c6	cytochrome c6	0.0580683	8.27e-07
sll0258	psbV	Photosynthesis and respiration	cytochrome c550	Cytochrome c-550 precursor (Cytochrome c550) (Low-potential cytochrome c).	0.197795	3.36e-05
sll0427	psbO	Photosynthesis and respiration	photosystem II manganese-stabilizing polypeptide	Photosystem II manganese-stabilizing polypeptide precursor (MSP).	0.164097	2.06e-05
sll0741	nifJ	Photosynthesis and respiration	pyruvate flavodoxin oxidoreductase	Putative pyruvate-flavodoxin oxidoreductase (EC 1.2.7.-).	0.128298	3.53e-05
sll0819	psaF	Photosynthesis and respiration	photosystem I reaction center subunit III precursor (PSI-F), plastocyanin (cyt c553) docking protein	Photosystem I reaction center subunit III precursor (PSI-F).	0.132506	4.04e-06
sll1194	psbU	Photosynthesis and respiration	photosystem II 12 kDa extrinsic protein	Photosystem II 12 kDa extrinsic protein precursor (PS II complex 12 kDa extrinsic protein) (PSII-U).	0.32029	0.00634303
sll1321		Photosynthesis and respiration	hypothetical protein	ATP synthase protein I.	0.101524	9.97e-09
sll1322	atpI, atpB	Photosynthesis and respiration	ATP synthase A chain of CF(0)	ATP synthase a chain (EC 3.6.3.14) (ATPase protein 6).	0.101769	1.09e-08
sll1323	atpG	Photosynthesis and respiration	ATP synthase subunit b' of CF(0)	ATP synthase B' chain (EC 3.6.3.14) (Subunit II).	0.174732	1.12e-05
sll1324	atpF	Photosynthesis and respiration	ATP synthase B chain (subunit I) of CF(0)	ATP synthase B chain (EC 3.6.3.14) (Subunit I).	0.171419	4.92e-05
sll1325	atpD, atpH	Photosynthesis and respiration	ATP synthase delta chain of CF(1)	ATP synthase delta chain (EC 3.6.3.14).	0.164475	5.29e-05
sll1326	atpA	Photosynthesis and respiration	ATP synthase alpha chain	ATP synthase subunit alpha (EC 3.6.3.14) (ATPase subunit alpha) (ATP synthase F1 sector subunit alpha).	0.0725924	2.75e-08
sll1327	atpC, atpG	Photosynthesis and respiration	ATP synthase gamma chain	ATP synthase gamma chain (EC 3.6.3.14) (ATP synthase F1 sector gamma subunit).	0.0605688	4.21e-08
sll1577	cpcB	Photosynthesis and respiration	phycocyanin beta subunit	C-phycocyanin beta chain.	0.183818	3.72e-07
sll1578	cpcA	Photosynthesis and respiration	phycocyanin alpha subunit	C-phycocyanin alpha chain.	0.146203	2.76e-05
sll1579	cpcC2	Photosynthesis and respiration	phycobilisome rod linker polypeptide	Phycobilisome 32.1 kDa linker polypeptide, phycocyanin-associated, rod 2.	0.119839	5.52e-05
sll1580	cpcC1	Photosynthesis and respiration	phycobilisome rod linker polypeptide	Phycobilisome 32.1 kDa linker polypeptide, phycocyanin-associated, rod 1.	0.0755122	9.09e-07
slr0009	rbcL	Photosynthesis and respiration	ribulose bisphosphate carboxylase large subunit	Ribulose bisphosphate carboxylase large chain (EC 4.1.1.39) (RuBisCO large subunit).	0.153962	3.76e-07
slr0012	rbcS	Photosynthesis and respiration	ribulose bisphosphate carboxylase small subunit	Ribulose bisphosphate carboxylase small chain (EC 4.1.1.39) (RuBisCO small subunit).	0.096009	1.58e-06
slr0150	petF, fdx	Photosynthesis and respiration	ferredoxin, petF-like protein	Ferredoxin.	0.226536	0.00885916
slr0331	ndhD1	Photosynthesis and respiration	NADH dehydrogenase subunit 4 (involved in photosystem-1 cyclic electron flow)	NAD(P)H-quinone oxidoreductase chain 4-1 (EC 1.6.5.-) (NAD(P)H dehydrogenase I, subunit D-1) (NDH-1, chain 4-1).	0.261957	6.12e-05
slr0335	apcE	Photosynthesis and respiration	phycobilisome core-membrane linker polypeptide	Phycobilisome LCM core-membrane linker polypeptide.	0.190057	1.3e-06
slr0737	psaD	Photosynthesis and respiration	photosystem I subunit II	Photosystem I reaction center subunit II (Photosystem I 16 kDa polypeptide) (PSI-D).	0.208649	5.32e-05
slr0906	psbB	Photosynthesis and respiration	photosystem II core light harvesting protein	Photosystem II P680 chlorophyll A apoprotein (CP-47 protein).	0.203367	2.56e-05
slr1181	psbA1, psba-1	Photosynthesis and respiration	photosystem II D1 protein	Photosystem Q(B) protein (32 kDa thylakoid membrane protein) (Photosystem II protein D1).	0.279584	0.000446464
slr1643	petH	Photosynthesis and respiration	ferredoxin-NADP oxidoreductase	Ferredoxin--NADP reductase (EC 1.18.1.2) (FNR).	0.3523	2.58e-05
slr1655	psaL	Photosynthesis and respiration	photosystem I subunit XI	Photosystem I reaction center subunit XI (PSI-L) (PSI subunit V).	0.309517	0.000518003
slr1834	psaA	Photosynthesis and respiration	P700 apoprotein subunit Ia	Photosystem I P700 chlorophyll a apoprotein A1 (PsaA).	0.166485	6.29e-07
slr1835	psaB	Photosynthesis and respiration	P700 apoprotein subunit Ib	Photosystem I P700 chlorophyll a apoprotein A2 (PsaB).	0.153288	4.07e-07
slr1986	apcB	Photosynthesis and respiration	allophycocyanin beta subunit	Allophycocyanin beta chain.	0.116545	1.1e-07
slr2051	cpcG1	Photosynthesis and respiration	phycobilisome rod-core linker polypeptide	Phycobilisome rod-core linker polypeptide; CpcG.	0.266807	8.26e-06
slr2067	apcA	Photosynthesis and respiration	allophycocyanin alpha subunit	Allophycocyanin alpha chain.	0.0928797	6.62e-08
sml0001	psbI	Photosynthesis and respiration	photosystem II reaction center PsbI protein	Photosystem II reaction center protein I (PSII-I) (PSII 4.4 kDa protein).	0.196322	0.000446464
sml0003	psbM	Photosynthesis and respiration	photosystem II reaction center M protein	Photosystem II reaction center protein M (PSII-M).	0.321077	0.000685435
sml0008	psaJ	Photosynthesis and respiration	photosystem I subunit IX	Photosystem I reaction center subunit IX.	0.0939583	2.11e-05
smr0004	psaI	Photosynthesis and respiration	photosystem I subunit VIII	Photosystem I reaction center subunit VIII.	0.324951	0.00146639
ssl0563	psaC	Photosynthesis and respiration	photosystem I subunit VII	Photosystem I iron-sulfur center (Photosystem I subunit VII) (9 kDa polypeptide) (PSI-C) (PsaC).	0.318072	0.000352967
ssl2615	atpH, atpE	Photosynthesis and respiration	ATP synthase C chain of CF(0)	ATP synthase C chain (EC 3.6.3.14) (Lipid-binding protein).	0.0920075	3.2e-07
ssl3093	cpcD	Photosynthesis and respiration	phycobilisome small rod linker polypeptide	Phycobilisome 8.9 kDa linker polypeptide, phycocyanin-associated, rod (L-8.9/R) (Rod capping linker protein).	0.090665	6.02e-08
ssr0390	psaK, psaK1	Photosynthesis and respiration	photosystem I reaction center subunit X	Photosystem I reaction center subunit psaK 1 precursor (Photosystem I subunit X 1).	0.231116	3.6e-05
ssr3383	apcC	Photosynthesis and respiration	phycobilisome small core linker polypeptide	Phycobilisome 7.8 kDa linker polypeptide, allophycocyanin-associated, core (LC 7.8).	0.111939	3.95e-07
sll1443	pyrG	Purines, pyrimidines, nucleosides, and nucleotides	CTP synthetase	CTP synthase (EC 6.3.4.2) (UTP--ammonia ligase) (CTP synthetase).	0.304518	8.9e-05
slr1969	hik24	Regulatory functions	two-component sensor histidine kinase	Hybrid sensory kinase.	0.220063	0.000106496
NT01SS0127		RNA			0.352873	0.000619278
NT01SS0160		RNA	SRP RNA		0.224405	0.000856675
NT01SS0196		RNA	SRP RNA		0.299218	0.000395997
NT01SS0198		RNA	SRP RNA		0.137775	1.23e-05
NT01SS0243		RNA			0.0942559	2.75e-08
NT01SS0549		RNA			0.334895	0.00178225
NT01SS0673		RNA	SRP RNA		0.246202	0.00990345
NT01SS0674		RNA	SRP RNA		0.297629	5.32e-06
NT01SS0677		RNA	SRP RNA		0.17202	9.4e-05
NT01SS0692		RNA			0.246251	3.53e-05
NT01SS0738		RNA			0.233199	0.00183854
NT01SS0800		RNA			0.349503	0.00274659
NT01SS0814		RNA	SRP RNA		0.348448	0.00176024
NT01SS0827		RNA			0.167005	4.82e-05
NT01SS0896		RNA			0.340505	0.00182777
NT01SS0965		RNA			0.324802	0.00078389
NT01SS1042		RNA	SRP RNA		0.0580683	8.27e-07
NT01SS1056		RNA	SRP RNA		0.231642	7.99e-06
NT01SS1108		RNA	SRP RNA		0.206517	2e-05
NT01SS1135		RNA	SRP RNA		0.222373	9.32e-07
NT01SS1361		RNA	SRP RNA		0.332494	0.00846446
NT01SS1363		RNA	SRP RNA		0.16688	0.000170991
NT01SS1419		RNA			0.276629	0.0012928
NT01SS1517		RNA	SRP RNA		0.303192	0.00438989
NT01SS1528		RNA	SRP RNA		0.338222	0.00142284
NT01SS1630		RNA	SRP RNA		0.225525	6.02e-06
NT01SS1645		RNA	SRP RNA		0.13942	2.19e-07
NT01SS1657		RNA			0.213562	0.000228482
NT01SS1789		RNA	SRP RNA		0.270706	0.00289342
NT01SS1819		RNA			0.314122	0.000413799
NT01SS1918		RNA			0.289629	0.00205038
NT01SS1920		RNA	SRP RNA		0.299033	0.000666
NT01SS1933		RNA	SRP RNA		0.22196	6.02e-05
NT01SS1934		RNA	SRP RNA		0.0972191	2.69e-05
NT01SS2149		RNA			0.122781	7.78e-07
NT01SS2229		RNA	SRP RNA		0.335644	0.00291856
NT01SS2249		RNA			0.188436	1.07e-06
NT01SS2451		RNA	SRP RNA		0.281225	2.64e-06
NT01SS2480		RNA			0.34616	0.00138478
NT01SS2508		RNA			0.334636	0.00766599
NT01SS2570		RNA	SRP RNA		0.342574	0.000164819
NT01SS2626		RNA	SRP RNA		0.338898	6.23e-05
NT01SS2698		RNA	SRP RNA		0.214656	0.000164864
NT01SS2790		RNA			0.352213	0.00337357
NT01SS2819		RNA	SRP RNA		0.137747	1.43e-05
NT01SS2934		RNA			0.168003	3.65e-06
NT01SS2964		RNA	SRP RNA		0.286183	1.7e-05
NT01SS2978		RNA			0.337642	0.00695837
NT01SS3002		RNA	SRP RNA		0.256959	0.000356074
NT01SS3045		RNA	SRP RNA		0.270953	6.12e-05
NT01SS3066		RNA			0.137169	0.00669284
NT01SS3067		RNA			0.153779	0.00980927
NT01SS3094		RNA			0.31142	0.00343446
NT01SS3173		RNA	SRP RNA		0.214502	7.99e-05
NT01SS3293		RNA	SRP RNA		0.284042	5.36e-05
NT01SS3478		RNA			0.300725	0.00833202
NT01SS3554		RNA	SRP RNA		0.132086	5.95e-05
NT01SS3846		RNA	SRP RNA		0.127431	2.47e-06
NT01SS3847		RNA	SRP RNA		0.140366	1.99e-05
NT01SS3852		RNA			0.304641	0.000445123
NT01SS3869		RNA			0.333439	1.43e-05
NT01SS3870		RNA			0.301886	0.00755081
NT01SS3886		RNA			0.290538	0.00152353
NT01SS3926		RNA			0.130829	0.000642556
sll0856	sigH, rpoE	Transcription	RNA polymerase ECF-type (group 3) sigma-E factor	RNA polymerase sigma-E factor.	0.345022	0.00378513
sll2012	sigD, rpoD	Transcription	group2 RNA polymerase sigma factor SigD	RNA polymerase sigma factor.	0.187131	0.000547159
slr1545	sigG, rpoE	Transcription	RNA polymerase ECF-type (group 3) sigma-E factor	RNA polymerase sigma-E factor.	0.303701	0.000401291
slr1856		Transcription	phosphoprotein substrate of icfG gene cluster	Anti-sigma B factor antagonist.	0.19956	1.57e-05
sll1745	rplJ, rpl10	Translation	50S ribosomal protein L10	50S ribosomal protein L10.	0.25736	1.06e-05
sll1746	rplL, rpl12	Translation	50S ribosomal protein L12	50S ribosomal protein L7/L12.	0.257944	8.25e-05
sll1810	rplF, rpl6	Translation	50S ribosomal protein L6	50S ribosomal protein L6.	0.312579	1.62e-05
sll1811	rplR, rpl18	Translation	50S ribosomal protein L18	50S ribosomal protein L18.	0.331036	0.000194494
sll1812	rpsE, rps5	Translation	30S ribosomal protein S5	30S ribosomal protein S5.	0.3358	4.16e-05
slr0193	rbp3	Translation	RNA-binding protein	RNA-binding protein.	0.317512	2.51e-05
sll0108	amt1	Transport and binding proteins	ammonium/methylammonium permease	Putative ammonium transporter sll0108.	0.122528	4.5e-06
sll0224		Transport and binding proteins	amino-acid ABC transporter binding protein	Sll0224 protein.	0.25254	1.33e-05
sll1087		Transport and binding proteins	similar to sodium/glucose cotransporter	Sodium-coupled permease.	0.195482	2.72e-06
sll1206	iutA	Transport and binding proteins	ferric aerobactin receptor, FhuA homolog	Ferric aerobactin receptor.	0.155141	0.000105067
sll1270	bgtB, glnHP	Transport and binding proteins	periplasmic substrate-binding and integral membrane protein of the ABC-type Bgt permease for basic amino acids and glutamine BgtB	Glutamine-binding periplasmic protein/glutamine transport system permease protein.	0.3276	0.00395045
sll1406	fhuA	Transport and binding proteins	ferrichrome-iron receptor	Ferrichrome-iron receptor.	0.264256	0.000453557
slr0096		Transport and binding proteins	low affinity sulfate transporter	Low affinity sulfate transporter.	0.255307	0.000662659
slr0369	envD	Transport and binding proteins	RND multidrug efflux transporter	Cation or drug efflux system protein.	0.289357	0.000313817
slr0415	nhaS5,napA	Transport and binding proteins	Na+/H+ antiporter	Na(+)/H(+) antiporter.	0.348287	0.00141424
slr0447	urtA, amiC	Transport and binding proteins	periplasmic protein, ABC-type urea transport system substrate-binding protein	Negative aliphatic amidase regulator.	0.108949	2.06e-05
slr0875	mscL	Transport and binding proteins	large-conductance mechanosensitive channel	Large-conductance mechanosensitive channel.	0.249728	9.4e-05
slr1727		Transport and binding proteins	Na+/H+ antiporter	Eukaryotic Na+/H+ exchanger (Na+/H+ antiporter).	0.241518	9.6e-05
slr2057	apqZ	Transport and binding proteins	water channel protein	Aquaporin Z.	0.0892126	1.34e-07
sll0172		Unknown	periplasmic protein, function unknown	Sll0172 protein.	0.326525	0.000210247
sll0723		Unknown	unknown protein	Sll0723 protein.	0.252129	0.00144466
sll0857		Unknown	unknown protein	Sll0857 protein.	0.334387	0.000719416
sll1009	frpC	Unknown	unknown protein	Iron-regulated protein.	0.210659	5.68e-06
sll1089		Unknown	periplasmic protein, function unknown	Sll1089 protein.	0.155011	1.17e-07
sll1265		Unknown	unknown protein	Sll1265 protein.	0.346255	1.49e-05
sll1306		Unknown	periplasmic protein, function unknown	Sll1306 protein.	0.173306	7.99e-06
sll1338		Unknown	unknown protein	Sll1338 protein.	0.208706	2.57e-05
sll1785		Unknown	periplasmic protein, function unknown	Sll1785 protein.	0.302655	1.4e-05
sll1837		Unknown	periplasmic protein, function unknown	Sll1837 protein.	0.341294	7.36e-05
sll1885		Unknown	unknown protein	Sll1885 protein.	0.310468	0.00543569
slr0358		Unknown	unknown protein	Slr0358 protein.	0.228957	0.00273467
slr0442		Unknown	unknown protein	Slr0442 protein.	0.286234	0.000481956
slr0601		Unknown	unknown protein	Slr0601 protein.	0.295645	3.63e-05
slr0708		Unknown	periplasmic protein, function unknown	Slr0708 protein.	0.231357	3.95e-05
slr1028		Unknown	unknown protein	Slr1028 protein.	0.303882	0.00723055
slr1829	phaE	Unknown	putative poly(3-hydroxyalkanoate) synthase component	Slr1829 protein.	0.260082	6.12e-05
slr1855		Unknown	unknown protein	Slr1855 protein.	0.196631	5.79e-06
ssr2848		Unknown	unknown protein	Ssr2848 protein.	0.106743	4.41e-07
ssr3465		Unknown	unknown protein	Ssr3465 protein.	0.207283	1.35e-05
