# Supplementary material for: Global Transcriptional Profiles of the Copper Responses in the Cyanobacterium Synechocystis sp. PCC 6803
Source: PLoS One. 2014 Sep 30;9(9):e108912. doi: 10.1371/journal.pone.0108912 (PMC4182526; doi:10.1371/journal.pone.0108912)
Supplement: Table S5 — List of differentially expressed genes in Synechocystis WT and the COP4 mutant strain. (XLSX) [file pone.0108912.s013.xlsx]

## Sheet: Hoja1
Table S5. List of differentially expressed genes in Synechocystis WT and the COPR mutant strain.
control
orf	Gene name	Functional general category	Functional category	Description	Expresion ratio	P-value
ssr2786		Cellular processes	Detoxification	antitoxin ChpI homolog	0.129824	0.000177844
slr1816		Hypothetical		hypothetical protein	0.113071	4860000000
slr1704		Hypothetical		hypothetical protein	0.207613	0.000255726
slr1667		Unknown		hypothetical protein (target gene of sycrp1)	0.147524	1680000000
slr1668		Unknown		periplasmic protein, function unknown (target gene of sycrp1)	0.149324	1680000000
slr2016	pilA10	Unknown		type 4 pilin-like protein, essential for motility	0.142458	0.000136565
slr2015	pilA9	Unknown		type 4 pilin-like protein, essential for motility	0.18407	0.00051901
slr2017	pilA11	Unknown		type 4 pilin-like protein, essential for motility	0.183461	0.00636509
ssr2848		Unknown		unknown protein	0.0738259	71400000
slr2018		Unknown		unknown protein	0.191152	861000000
low copper
orf	Gene name	Functional general category	Functional category	Description	Expresion ratio	P-value
ssr2786		Cellular processes	Detoxification	antitoxin ChpI homolog	0.109487	0.00481537
slr1123		Purines, pyrimidines, nucleosides, and nucleotides		guanylate kinase	0.205634	0.0080186
sll0788	copM	Hypothetical		hypothetical protein	0.00477606	2150000
slr1816		Hypothetical		hypothetical protein	0.135926	0.00514166
slr1815		Hypothetical		hypothetical protein	0.0476408	0.0180155
sll1118		Hypothetical		hypothetical protein	0.228017	0.0187475
slr1667		Unknown		hypothetical protein (target gene of sycrp1)	0.139918	0.000835955
sll0784	merR	Amino acid biosynthesis		nitrilase	0.191909	0.0345637
slr1668		Unknown		periplasmic protein, function unknown (target gene of sycrp1)	0.146717	0.000940181
sll1408		Regulatory functions		transcriptional regulator	0.181007	0.0134235
sll0789	copR	Regulatory functions		two-component response regulator OmpR subfamily	0.00780352	54300000
ssr2848		Unknown		unknown protein	0.0880869	3840000000
sll0614		Unknown		unknown protein	0.226868	0.0436509
high copper
orf	Gene name	Functional general category	Functional category	Description	Expresion ratio	P-value
ssr2786		Cellular processes	Detoxification	antitoxin ChpI homolog	0.0493742	8350000000
sll0788	copM	Hypothetical		hypothetical protein	0.00134372	121000
slr1816		Hypothetical		hypothetical protein	0.0389377	3060000000
slr1815		Hypothetical		hypothetical protein	0.00843741	0.000168766
slr1667		Unknown		hypothetical protein (target gene of sycrp1)	0.0778881	2200000000
slr1668		Unknown		periplasmic protein, function unknown (target gene of sycrp1)	0.0760429	2200000000
slr1682		Other categories	Transposon-related functions	putative transposase [ISY391b: 1970517 - 1970880, join 1972064 - 1973077]	5.33352	0.000145131
sll0789	copR	Regulatory functions		two-component response regulator OmpR subfamily	0.000561073	178000
sll0790	copS	Regulatory functions		two-component sensor histidine kinase	0.0184049	58300000
slr2016	pilA10	Unknown		type 4 pilin-like protein, essential for motility	0.137761	0.0038518
slr2015	pilA9	Unknown		type 4 pilin-like protein, essential for motility	0.134144	0.00521554
slr2017	pilA11	Unknown		type 4 pilin-like protein, essential for motility	0.0999127	0.0142799
slr2018		Unknown		unknown protein	0.0924373	8350000000
ssr2848		Unknown		unknown protein	0.142105	0.000161606
slr0442		Unknown		unknown protein	0.214682	0.00494913
ssr2787		unknown		unknown protein	0.214137	0.000312105
